# Supplementary material for: Methylation of ESCRT-III components regulates the timing of cytokinetic abscission
Source: Nat Commun. 2024 May 13;15:4023. doi: 10.1038/s41467-024-47717-3 (PMC11091153; doi:10.1038/s41467-024-47717-3)
Supplement: Supplementary file 26 — Source data [file 41467_2024_47717_MOESM26_ESM.xlsx]

## Sheet: Figure 1
A:				C:										D:									E:																		F:				G:
	See supplemental videos																																									SMYD2	SMYD2 Y240A
																																										27.3153	21.8689
																																										27.5609	23.9495
																																										25.5869	23.2448
																																										27.6251	22.6364
																																										26.8623

## Sheet: Figure 2
A:										B:								C:																									D:
																			siCTRL	siSMYD2
																			1.42367	0.70448
																			1.09385	0.540518
																			1.35827	0.427621
																			0.637571	0.559607
																			1.20754	0.428579
																			1.41772	1.0641
																			1.24581	0.218162
																			2.0459	0.358833
																			1.2088	0.284054
																			0.72018	0.42113
																			0.633228	0.907613
																			1.10064	0.454689
																			1.19494	1.20373
																			1.58754	1.08512
																			1.19922	0.553096
																			1.36596	0.454073
																			1.14877	0.261805
																			1.16167	0.167587
																			0.973563	0.578696
																			1.25207	0.474431
																			0.88608	0.39188
																			0.752262	0.33255
																			0.719342	0.74771
																			0.632228	0.219004
																			0.862284	1.0137
																			0.812633	0.832839
																			1.11647	0.721122
																			0.655206	0.639062
																			1.06021	0.361898
																			0.68054	0.539888
																			0.831423	0.620209
																			0.748171	0.959338
																			0.860325	0.270406
																			0.303351	0.495617
																			0.893706	0.293188
																			1.0462	1.11332
																			0.78323	0.509185
																			1.0446	1.05114
																			0.903191	0.483923
																			0.731659	1.22384
																			1.13076	0.696093
																			0.364934	0.598776
																			0.943883	0.872572
																			1.2604	0.991074
																			1.29739	1.00265
																			1.89986	1.19422
																			1.16544	0.518835
																			1.04839	0.589608
																			0.876653	0.750987
																			1.21631	0.679109
																			0.737481	0.656547
																			1.09282	0.787815
																			1.28707	0.347238
																			0.792645	0.727222
																			1.41732	0.162301
																			1.17877	0.118541
																			0.668142	1.18501
																			0.670643	1.13752
																			0.872026	1.51248
																			2.60248	1.42182
																			1.37218	1.28762
																			0.834007	0.233022
																			0.706936	0.836507
																			1.3272	0.777915
																			1.82738	1.01121
																			1.14179	0.476333
																			0.710407	0.698129
																			0.870662	0.739169
																			1.24558	0.635372
																			0.931803	0.631513
																			1.25882	1.10787
																			0.561477	0.793979
																			0.568268	1.18096
																			0.429563	0.299394
																			0.85033	0.58552
																			0.850413	1.86098
																			0.894566	0.687984
																			0.720727	0.695132
																			0.597355	0.990812
																			0.331372	0.761841
																			0.437139	0.568597
																			0.708586	0.45258
																			1.14245	0.395145
																			1.60375	0.614456
																			1.389	0.711123
																			1.72346	0.547842
																			1.09007	0.860248
																			0.947735	0.551674
																			0.837211	0.801615
																			0.931976	0.577802
																			0.987932	0.695655
																			1.03887	1.06477
																			1.25013	0.678253
																			0.773414	0.841712
																			0.676335	1.03673
																			0.838331	0.718874
																			1.01615	1.00406
																			1.53991	1.26205
																			0.984705	0.103756
																			0.48426	0.600136
																			0.858976	0.240599
																			0.709102	0.291491
																			0.625057	1.33025
																			0.811416	0.580107
																			0.485704	0.541711
																			1.01991	0.422458
																			0.921041	0.645896
																			1.13051	0.45514
																			1.13066	1.0515
																			1.05925	0.81938
																			1.07774	0.720561
																			1.46611	0.755498
																			0.381426	0.398377
																			1.74117	1.11847
																			1.09526	0.636907
																			1.00963	0.655431
																			0.917462	0.843213
																			0.524666	0.739539
																			1.23236	0.723293
																			1.27171	0.541665
																			0.672764	0.474872
																			0.612747	0.46654
																			1.04842	0.345734
																			0.626942	0.43401
																			1.3143	0.41938
																				0.409077
																				0.676318
																				0.750096
																				0.765854
																				0.737222
																				0.711218
																				0.689414
																				0.722512
																				0.353076
																				0.393034
																				0.344704
																				0.690787
																				0.763686
																				0.513278
																				0.583158

## Sheet: Figure 3
A:										B:				C:												D:				E:
											See supplemental videos				abscission duration (min)	GFP Siluc	GFP SiCHMP2B	CHMP2B siCHMP2B	CHMP2B K6A siCHMP2B		GFP siluc	GFP siCHMP2B	CHMP2B siR siCHMP2B	CHMP2B K6A siR siCHMP2B			CHMP2B WT MTs cut	CHMP2B K6A MTs cut			See supplemental videos			No		Rings		Arms
															80	0.00694444					236.14	282.273	224.412	345.806			120	180						CHMP2B WT	CHMP2B K6A	CHMP2B WT	CHMP2B K6A	CHMP2B WT	CHMP2B K6A
															90	0.0138889					217.447	365.435	238.182	339.348			150	240						60	80	40	80	40	60
															90	0.0208333					207.25	290.508	235.714	325.938			130	210						60	90	40	60	20	30
															90	0.0277778											140	270						50	100	20	120	80	20
															90	0.0347222											100	280						50	70	30	70	50	70
															90	0.0416667											140	470						60	70	30	110	50	90
															100	0.0486111											110	300						30	70	30	140	40	70
															100	0.0555556											90	170						30	80	40	360	70	30
															100	0.0625											100	220						50	100	30	170	30	30
															100	0.0694444											100	160						40	60	30	80	20	30
															100	0.0763889											110	100						40	70	30	40	30	110
															110	0.0833333											110	160						50	70	30	50	20	40
															110	0.0902778											150	150						60	60	30	20	20	20
															110	0.0972222											130	460						60	60	30	60	20	40
															110	0.104167											130	470						60	70	60	50	30	30
															110	0.111111											90	340						70	100	30	320	30	40
															110	0.118056											140	380						40	80	50	390	40	0
															110	0.125											100	180						30	80	30	240	30	20
															120	0.131944											90	150						50	110	40	240	50	30
															120	0.138889											160	170						40	50	30	110	30	20
															120	0.145833											100	570						40	60	20	60	30	30
															120	0.152778											130	280						50	100	40	50	70	20
															120	0.159722											120	450						20	140	30	380	50	50
															120	0.166667											120	230						40	60	30	160	60	60
															120	0.173611											160	160						50	100	10	320	60	30
															120	0.180556											130	210						40	90	40	110	40	30
															120	0.1875											120	160						50	70	30	50	80	40
															120	0.194444											100	140						40	90	20	100	70	20
															120	0.201389											250	280						40	70	50	50	30	40
															120	0.208333											140	330						60	50	20	40	20	50
															130	0.215278											90	210						50	100	60	150	140	30
															130	0.222222											130	290						40	90	60	230	40	10
															130	0.229167											130	170						40	90	30	70	20	50
															130	0.236111											140	390						40	130	30	150	60	10
															130	0.243056											130	230						40	40	30	100	60	30
															130	0.25											90	180						50	70	50	300	40	20
															130	0.256944											140	300						50	100	20	100	60	30
															130	0.263889											180	170						30	70	30	30	30	80
															140	0.270833											140	350						50	30	60	190	30	80
															140	0.277778											110	520						50	80	90	60	40	30
															140	0.284722											130	180						50	120	30	230	60	0
															140	0.291667											110	270						40	180	20	240	50	100
															140	0.298611											100	220						60	70	20	80	50	30
															140	0.305556											110	130						40	130	20	90	50	50
															140	0.3125											110	100						40	70	20	120	40	30
															150	0.319444											120	170						50	60	30	30	30	40
															150	0.326389											110	110						50	40	30	40	30	20
															150	0.333333											110	100						50	50	40	60	30	60
															150	0.340278											110							30	40	40	40	40	30
															150	0.347222											170							70	50	20	30	20	20
															150	0.354167											110							50		40		20
															150	0.361111											110							40		30		100
															150	0.368056											220							30		50		30
															150	0.375																		60		30		20
															150	0.381944
															150	0.388889
															150	0.395833
															160	0.402778
															160	0.409722
															160	0.416667
															160	0.423611
															160	0.430556
															160	0.4375
															160	0.444444
															160	0.451389
															160	0.458333
															160	0.465278
															160	0.472222
															170	0.479167
															170	0.486111
															170	0.493056
															170	0.5
															170	0.506944
															170	0.513889
															170	0.520833
															180	0.527778
															180	0.534722
															180	0.541667
															180	0.548611
															180	0.555556
															180	0.5625
															190	0.569444
															190	0.576389
															190	0.583333
															200	0.590278
															200	0.597222
															200	0.604167
															200	0.611111
															200	0.618056
															200	0.625
															200	0.631944
															210	0.638889
															210	0.645833
															210	0.652778
															210	0.659722
															210	0.666667
															220	0.673611
															220	0.680556
															220	0.6875
															230	0.694444
															230	0.701389
															230	0.708333
															230	0.715278
															240	0.722222
															240	0.729167
															250	0.736111
															250	0.743056
															260	0.75
															260	0.756944
															260	0.763889
															260	0.770833
															260	0.777778
															260	0.784722
															260	0.791667
															270	0.798611
															270	0.805556
															270	0.8125
															280	0.819444
															280	0.826389
															280	0.833333
															290	0.840278
															290	0.847222
															290	0.854167
															300	0.861111
															310	0.868056
															310	0.875
															310	0.881944
															320	0.888889
															320	0.895833
															370	0.902778
															370	0.909722
															370	0.916667
															390	0.923611
															400	0.930556
															420	0.9375
															420	0.944444
															440	0.951389
															490	0.958333
															560	0.965278
															780	0.972222
															810	0.979167
															1020	0.986111
															1090	0.993056
															1160	1
															90		0.00671141
															100		0.0134228
															100		0.0201342
															100		0.0268456
															100		0.033557
															110		0.0402685
															110		0.0469799
															130		0.0536913
															130		0.0604027
															130		0.0671141
															140		0.0738255
															140		0.0805369
															140		0.0872483
															150		0.0939597
															150		0.100671
															150		0.107383
															150		0.114094
															150		0.120805
															150		0.127517
															150		0.134228
															160		0.14094
															160		0.147651
															160		0.154362
															160		0.161074
															160		0.167785
															160		0.174497
															160		0.181208
															160		0.187919
															160		0.194631
															170		0.201342
															170		0.208054
															170		0.214765
															170		0.221477
															170		0.228188
															170		0.234899
															170		0.241611
															170		0.248322
															180		0.255034
															180		0.261745
															180		0.268456
															180		0.275168
															190		0.281879
															190		0.288591
															190		0.295302
															190		0.302013
															190		0.308725
															190		0.315436
															190		0.322148
															200		0.328859
															200		0.33557
															200		0.342282
															200		0.348993
															210		0.355705
															210		0.362416
															210		0.369128
															220		0.375839
															220		0.38255
															220		0.389262
															230		0.395973
															230		0.402685
															230		0.409396
															230		0.416107
															230		0.422819
															230		0.42953
															230		0.436242
															240		0.442953
															240		0.449664
															250		0.456376
															250		0.463087
															250		0.469799
															250		0.47651
															260		0.483221
															260		0.489933
															260		0.496644
															260		0.503356
															270		0.510067
															270		0.516779
															270		0.52349
															270		0.530201
															270		0.536913
															270		0.543624
															270		0.550336
															280		0.557047
															280		0.563758
															280		0.57047
															280		0.577181
															290		0.583893
															290		0.590604
															290		0.597315
															300		0.604027
															300		0.610738
															310		0.61745
															310		0.624161
															310		0.630872
															320		0.637584
															320		0.644295
															320		0.651007
															330		0.657718
															330		0.66443
															330		0.671141
															340		0.677852
															340		0.684564
															340		0.691275
															340		0.697987
															340		0.704698
															340		0.711409
															360		0.718121
															370		0.724832
															370		0.731544
															380		0.738255
															380		0.744966
															390		0.751678
															390		0.758389
															400		0.765101
															400		0.771812
															400		0.778523
															400		0.785235
															400		0.791946
															410		0.798658
															410		0.805369
															420		0.812081
															460		0.818792
															470		0.825503
															470		0.832215
															480		0.838926
															480		0.845638
															500		0.852349
															510		0.85906
															530		0.865772
															530		0.872483
															530		0.879195
															540		0.885906
															550		0.892617
															560		0.899329
															600		0.90604
															610		0.912752
															610		0.919463
															630		0.926175
															640		0.932886
															670		0.939597
															680		0.946309
															680		0.95302
															710		0.959732
															730		0.966443
															770		0.973154
															780		0.979866
															830		0.986577
															940		0.993289
															960		1
															50			0.00591716
															70			0.0118343
															80			0.0177515
															90			0.0236686
															90			0.0295858
															90			0.035503
															90			0.0414201
															100			0.0473373
															100			0.0532544
															100			0.0591716
															100			0.0650888
															100			0.0710059
															110			0.0769231
															110			0.0828402
															110			0.0887574
															110			0.0946746
															110			0.100592
															110			0.106509
															110			0.112426
															110			0.118343
															110			0.12426
															110			0.130178
															110			0.136095
															120			0.142012
															120			0.147929
															120			0.153846
															120			0.159763
															120			0.16568
															120			0.171598
															120			0.177515
															120			0.183432
															120			0.189349
															120			0.195266
															130			0.201183
															130			0.207101
															130			0.213018
															130			0.218935
															130			0.224852
															140			0.230769
															140			0.236686
															140			0.242604
															140			0.248521
															140			0.254438
															140			0.260355
															140			0.266272
															140			0.272189
															140			0.278107
															150			0.284024
															150			0.289941
															150			0.295858
															150			0.301775
															150			0.307692
															150			0.313609
															160			0.319527
															160			0.325444
															160			0.331361
															160			0.337278
															160			0.343195
															170			0.349112
															170			0.35503
															170			0.360947
															170			0.366864
															170			0.372781
															170			0.378698
															170			0.384615
															170			0.390533
															170			0.39645
															170			0.402367
															170			0.408284
															180			0.414201
															180			0.420118
															180			0.426036
															180			0.431953
															180			0.43787
															180			0.443787
															180			0.449704
															180			0.455621
															180			0.461538
															180			0.467456
															180			0.473373
															180			0.47929
															180			0.485207
															190			0.491124
															190			0.497041
															190			0.502959
															190			0.508876
															190			0.514793
															200			0.52071
															200			0.526627
															200			0.532544
															200			0.538462
															200			0.544379
															200			0.550296
															200			0.556213
															210			0.56213
															210			0.568047
															210			0.573964
															210			0.579882
															210			0.585799
															210			0.591716
															210			0.597633
															210			0.60355
															220			0.609467
															220			0.615385
															220			0.621302
															220			0.627219
															230			0.633136
															230			0.639053
															230			0.64497
															230			0.650888
															230			0.656805
															230			0.662722
															230			0.668639
															240			0.674556
															240			0.680473
															240			0.686391
															250			0.692308
															260			0.698225
															260			0.704142
															260			0.710059
															260			0.715976
															260			0.721893
															270			0.727811
															270			0.733728
															280			0.739645
															280			0.745562
															280			0.751479
															280			0.757396
															280			0.763314
															290			0.769231
															290			0.775148
															290			0.781065
															290			0.786982
															290			0.792899
															290			0.798817
															300			0.804734
															300			0.810651
															300			0.816568
															300			0.822485
															320			0.828402
															320			0.83432
															330			0.840237
															330			0.846154
															330			0.852071
															340			0.857988
															350			0.863905
															350			0.869822
															360			0.87574
															360			0.881657
															360			0.887574
															370			0.893491
															370			0.899408
															380			0.905325
															400			0.911243
															400			0.91716
															440			0.923077
															450			0.928994
															450			0.934911
															460			0.940828
															460			0.946746
															480			0.952663
															530			0.95858
															580			0.964497
															620			0.970414
															740			0.976331
															760			0.982249
															820			0.988166
															860			0.994083
															950			1
															140				0.00917431
															150				0.0183486
															160				0.0275229
															160				0.0366973
															160				0.0458716
															170				0.0550459
															170				0.0642202
															170				0.0733945
															170				0.0825688
															180				0.0917431
															190				0.100917
															190				0.110092
															190				0.119266
															200				0.12844
															200				0.137615
															200				0.146789
															200				0.155963
															200				0.165138
															200				0.174312
															200				0.183486
															200				0.192661
															200				0.201835
															210				0.211009
															210				0.220183
															210				0.229358
															220				0.238532
															220				0.247706
															220				0.256881
															220				0.266055
															220				0.275229
															230				0.284404
															230				0.293578
															240				0.302752
															240				0.311927
															240				0.321101
															240				0.330275
															240				0.33945
															250				0.348624
															250				0.357798
															250				0.366972
															260				0.376147
															260				0.385321
															270				0.394495
															270				0.40367
															270				0.412844
															280				0.422018
															290				0.431193
															290				0.440367
															290				0.449541
															300				0.458716
															300				0.46789
															300				0.477064
															300				0.486239
															300				0.495413
															310				0.504587
															310				0.513761
															310				0.522936
															310				0.53211
															310				0.541284
															320				0.550459
															320				0.559633
															320				0.568807
															320				0.577982
															320				0.587156
															320				0.59633
															330				0.605505
															330				0.614679
															340				0.623853
															340				0.633028
															340				0.642202
															350				0.651376
															350				0.66055
															350				0.669725
															360				0.678899
															360				0.688073
															360				0.697248
															360				0.706422
															360				0.715596
															360				0.724771
															370				0.733945
															380				0.743119
															380				0.752294
															410				0.761468
															420				0.770642
															430				0.779817
															440				0.788991
															440				0.798165
															450				0.807339
															470				0.816514
															470				0.825688
															470				0.834862
															480				0.844037
															490				0.853211
															500				0.862385
															510				0.87156
															520				0.880734
															550				0.889908
															550				0.899083
															550				0.908257
															590				0.917431
															590				0.926605
															610				0.93578
															640				0.944954
															690				0.954128
															700				0.963303
															720				0.972477
															780				0.981651
															830				0.990826
															850				1

## Sheet: FIgure 4
A:										B:				C:										D:				E:
											DMSO	BAY-598													CHMP2B siCtrl	CHMP2B siSMYD2							DMSO
											120	220													100	110			See supplemental videos			No	40	60	40	40	30	40	30	80	30	40	50	60	130	30	30	50	30
											160	190													120	110						Rings	20	40	40	160	40	40	30	160	30	20	30	30	60	30	40	30	30
											120	150													80	120						Arms	60	60	40	160	40	40	30	160	30	20	30	30	60	30		30	30
											360	180													100	220
											110	200													110	110
											120	240													110	260
											90	200													120	200
											400	100													110	90
											90	140													160	170
											80	410													110	200
											110	140													100	90
											120	140													90	140
											250	150													150	90
											90	110													100	140
											70	170													110	100
											110	280													90	90
											90	140													100	160
											70	150													140	130
											90	170													120	100
											150	160													100	90
											140	150													100	140
											280	150													90	150
											90	220													90	100
											130	100													50	170
											70	150													80	110
											220	150													90	140
											150	230													100	210
											180	270													130	130
											150	100													110	150
											150	140													100	150
											190	140													90	110
											130	160													90	110
											80	170													70	170
											110	130													120	130
											120	150													110	150
											110	120													100	130
											140	190													110	90
											170	100													110	110
											160	150													90	100
											100	140													60	110
											130	110													100	70
											150	130													90	100
											130	160													170	120
											180	180													110	90
											160	160													80	100
											160	140													90	200
											160	130													70	90
											120	120													90	130
											140	180													110	150
											120	140													140	130
											150	200													100	100
											200	160													90	90
											180	130													90	120
											160	120													120	120
											80	120													80	120
											150	150													80	70
											170	110													110	120
											100	180													90	110
											160	110													90	90
											130	110													100	110
											60	140													80	90
											150	230													100	120
											110	200													70	120
											120	160													100	100
											170	120													80	170
											120	130													110	90
											150	160													100	100
											190														80	100
											130														80	80
											140														80	80
											120														100	80
											170														90	110
																									110	90
																									90	180
																										100
																										100
																										90
																										80
																										130
																										140
																										80
																										110
																										110
																										90
																										120
																										90
																										100
[truncated: 296 more columns]

## Sheet: Figure 5
A:										B:																								C:															D:
																										Siluc			SiNUP153									absocission duration (min)	GFP Siluc	GFP SiNUP	SMYD2 Siluc	SMYD2 SiNUP		GFP siCtrl	GFP siNup153	SMYD2 siCtrl	SMYD2 siNup153
																									GFP	10.0962	9.13043	10.828	14.3498	15.8371	14.3322				See supplemental videos			70	0.00564972					254.925	362.885	253.562	246
																									SMYD2	10.6977	8.93617	11.4379	11.4155	10.2804	11.2853							90	0.0112994					275.128	360.476	229.846	242.692
																																						90	0.0169491					239.677	355.484	257.931	289.375
																																						90	0.0225989
																																						100	0.0282486
																																						100	0.0338983
																																						100	0.039548
																																						110	0.0451977
																																						110	0.0508475
																																						110	0.0564972
																																						110	0.0621469
																																						110	0.0677966
																																						110	0.0734463
																																						110	0.0790961
																																						110	0.0847458
																																						120	0.0903955
																																						120	0.0960452
																																						120	0.101695
																																						120	0.107345
																																						120	0.112994
																																						130	0.118644
																																						130	0.124294
																																						130	0.129943
																																						140	0.135593
																																						140	0.141243
																																						140	0.146893
																																						140	0.152542
																																						140	0.158192
																																						140	0.163842
																																						140	0.169492
																																						140	0.175141
																																						150	0.180791
																																						150	0.186441
																																						150	0.19209
																																						150	0.19774
																																						150	0.20339
																																						150	0.20904
																																						150	0.214689
																																						160	0.220339
																																						160	0.225989
																																						160	0.231638
																																						160	0.237288
																																						160	0.242938
																																						160	0.248588
																																						160	0.254237
																																						160	0.259887
																																						170	0.265537
																																						170	0.271186
																																						170	0.276836
																																						170	0.282486
																																						170	0.288136
																																						170	0.293785
																																						170	0.299435
																																						170	0.305085
																																						170	0.310734
																																						170	0.316384
																																						180	0.322034
																																						180	0.327684
																																						180	0.333333
																																						180	0.338983
																																						180	0.344633
																																						190	0.350282
																																						190	0.355932
																																						190	0.361582
																																						190	0.367232
																																						190	0.372881
																																						190	0.378531
																																						190	0.384181
																																						190	0.389831
																																						190	0.39548
																																						190	0.40113
																																						200	0.40678
																																						200	0.412429
																																						200	0.418079
																																						200	0.423729
																																						200	0.429379
																																						200	0.435028
																																						200	0.440678
																																						200	0.446328
																																						210	0.451977
																																						210	0.457627
																																						210	0.463277
																																						210	0.468927
																																						210	0.474576
																																						210	0.480226
																																						210	0.485876
																																						210	0.491525
																																						210	0.497175
																																						210	0.502825
																																						220	0.508475
																																						220	0.514124
																																						220	0.519774
																																						220	0.525424
																																						230	0.531073
																																						230	0.536723
																																						230	0.542373
																																						230	0.548023
																																						230	0.553672
																																						230	0.559322
																																						230	0.564972
																																						230	0.570621
																																						230	0.576271
																																						230	0.581921
																																						230	0.587571
																																						230	0.59322
																																						230	0.59887
																																						240	0.60452
																																						240	0.610169
																																						240	0.615819
																																						240	0.621469
																																						240	0.627119
																																						240	0.632768
																																						240	0.638418
																																						250	0.644068
																																						250	0.649718
																																						250	0.655367
																																						260	0.661017
																																						260	0.666667
																																						260	0.672316
																																						260	0.677966
																																						260	0.683616
																																						270	0.689266
																																						270	0.694915
																																						270	0.700565
																																						270	0.706215
																																						270	0.711864
																																						280	0.717514
																																						280	0.723164
																																						280	0.728814
																																						280	0.734463
																																						290	0.740113
																																						290	0.745763
																																						290	0.751412
																																						290	0.757062
																																						300	0.762712
																																						300	0.768362
																																						300	0.774011
																																						300	0.779661
																																						310	0.785311
																																						310	0.79096
																																						310	0.79661
																																						320	0.80226
																																						320	0.80791
																																						330	0.813559
																																						330	0.819209
																																						330	0.824859
																																						340	0.830508
																																						340	0.836158
																																						340	0.841808
																																						350	0.847458
																																						350	0.853107
																																						360	0.858757
																																						380	0.864407
																																						380	0.870057
																																						390	0.875706
																																						400	0.881356
																																						410	0.887006
																																						410	0.892655
																																						410	0.898305
																																						440	0.903955
																																						460	0.909605
																																						500	0.915254
																																						520	0.920904
																																						530	0.926554
																																						540	0.932203
																																						540	0.937853
																																						560	0.943503
																																						590	0.949153
																																						700	0.954802
																																						710	0.960452
																																						720	0.966102
																																						730	0.971751
																																						820	0.977401
																																						820	0.983051
																																						830	0.988701
																																						880	0.99435
																																						1260	1
																																						80		0.00793651
																																						80		0.015873
																																						90		0.0238095
																																						120		0.031746
																																						120		0.0396825
																																						140		0.0476191
																																						160		0.0555556
																																						170		0.0634921
																																						170		0.0714286
																																						170		0.0793651
																																						170		0.0873016
																																						170		0.0952381
																																						180		0.103175
																																						180		0.111111
																																						180		0.119048
																																						180		0.126984
																																						190		0.134921
																																						190		0.142857
																																						190		0.150794
																																						190		0.15873
																																						200		0.166667
																																						200		0.174603
																																						200		0.18254
																																						210		0.190476
																																						210		0.198413
																																						220		0.206349
																																						220		0.214286
																																						220		0.222222
																																						220		0.230159
																																						220		0.238095
																																						230		0.246032
																																						230		0.253968
																																						230		0.261905
																																						230		0.269841
																																						240		0.277778
																																						240		0.285714
																																						240		0.293651
																																						240		0.301587
																																						240		0.309524
																																						250		0.31746
																																						250		0.325397
																																						250		0.333333
																																						250		0.34127
																																						250		0.349206
																																						250		0.357143
																																						260		0.365079
																																						260		0.373016
																																						260		0.380952
																																						270		0.388889
																																						270		0.396825
																																						270		0.404762
																																						270		0.412698
																																						280		0.420635
																																						280		0.428571
																																						280		0.436508
																																						290		0.444444
																																						300		0.452381
																																						300		0.460317
																																						300		0.468254
																																						300		0.47619
																																						300		0.484127
																																						300		0.492063
																																						320		0.5
																																						320		0.507937
																																						320		0.515873
																																						340		0.52381
																																						350		0.531746
																																						350		0.539683
																																						350		0.547619
																																						350		0.555556
																																						360		0.563492
																																						360		0.571429
																																						360		0.579365
																																						380		0.587302
																																						380		0.595238
																																						380		0.603175
																																						380		0.611111
																																						390		0.619048
																																						390		0.626984
																																						400		0.634921
																																						400		0.642857
																																						400		0.650794
																																						400		0.65873
																																						400		0.666667
																																						410		0.674603
																																						410		0.68254
																																						420		0.690476
																																						420		0.698413
																																						420		0.706349
																																						430		0.714286
																																						430		0.722222
																																						430		0.730159
																																						430		0.738095
																																						460		0.746032
																																						470		0.753968
																																						470		0.761905
																																						490		0.769841
																																						500		0.777778
																																						500		0.785714
																																						510		0.793651
																																						510		0.801587
																																						520		0.809524
																																						520		0.81746
																																						530		0.825397
																																						540		0.833333
																																						540		0.84127
																																						540		0.849206
																																						550		0.857143
																																						560		0.865079
																																						560		0.873016
																																						580		0.880952
																																						610		0.888889
																																						610		0.896825
																																						640		0.904762
																																						640		0.912698
																																						660		0.920635
																																						660		0.928571
																																						660		0.936508
																																						680		0.944444
																																						690		0.952381
																																						730		0.960317
																																						760		0.968254
																																						770		0.97619
																																						830		0.984127
																																						1210		0.992063
																																						1760		1
																																						50			0.00588235
																																						80			0.0117647
																																						80			0.0176471
																																						90			0.0235294
																																						90			0.0294118
																																						90			0.0352941
																																						100			0.0411765
																																						100			0.0470588
																																						100			0.0529412
																																						110			0.0588235
																																						110			0.0647059
																																						110			0.0705882
																																						110			0.0764706
																																						110			0.0823529
																																						110			0.0882353
																																						120			0.0941176
																																						120			0.1
																																						120			0.105882
																																						120			0.111765
																																						120			0.117647
																																						120			0.123529
																																						120			0.129412
																																						120			0.135294
																																						120			0.141176
																																						120			0.147059
																																						120			0.152941
																																						120			0.158824
																																						120			0.164706
																																						120			0.170588
																																						130			0.176471
																																						130			0.182353
																																						130			0.188235
																																						130			0.194118
																																						130			0.2
																																						130			0.205882
																																						130			0.211765
																																						140			0.217647
																																						140			0.223529
																																						140			0.229412
																																						140			0.235294
																																						140			0.241176
																																						140			0.247059
																																						140			0.252941
																																						140			0.258824
																																						150			0.264706
																																						150			0.270588
																																						150			0.276471
																																						150			0.282353
																																						150			0.288235
																																						150			0.294118
																																						150			0.3
																																						150			0.305882
																																						150			0.311765
																																						150			0.317647
																																						160			0.323529
																																						160			0.329412
																																						160			0.335294
																																						160			0.341176
																																						160			0.347059
																																						160			0.352941
																																						160			0.358824
																																						160			0.364706
																																						170			0.370588
																																						170			0.376471
																																						170			0.382353
																																						170			0.388235
																																						170			0.394118
																																						170			0.4
																																						170			0.405882
																																						170			0.411765
																																						170			0.417647
																																						170			0.423529
																																						170			0.429412
																																						170			0.435294
																																						180			0.441176
																																						180			0.447059
																																						180			0.452941
																																						180			0.458824
																																						190			0.464706
																																						190			0.470588
																																						190			0.476471
																																						190			0.482353
																																						190			0.488235
																																						190			0.494118
																																						190			0.5
																																						190			0.505882
																																						200			0.511765
																																						200			0.517647
																																						200			0.523529
																																						200			0.529412
																																						200			0.535294
																																						200			0.541176
																																						210			0.547059
																																						210			0.552941
																																						210			0.558824
																																						210			0.564706
																																						210			0.570588
																																						210			0.576471
																																						210			0.582353
																																						220			0.588235
																																						220			0.594118
																																						220			0.6
																																						220			0.605882
																																						220			0.611765
																																						230			0.617647
																																						230			0.623529
																																						230			0.629412
																																						230			0.635294
																																						240			0.641176
																																						240			0.647059
																																						240			0.652941
																																						250			0.658824
																																						250			0.664706
																																						250			0.670588
																																						250			0.676471
																																						260			0.682353
																																						260			0.688235
																																						260			0.694118
																																						270			0.7
																																						270			0.705882
																																						270			0.711765
																																						270			0.717647
																																						270			0.723529
																																						270			0.729412
																																						270			0.735294
																																						270			0.741176
																																						290			0.747059
																																						290			0.752941
																																						290			0.758824
																																						290			0.764706
																																						290			0.770588
																																						300			0.776471
																																						300			0.782353
																																						300			0.788235
																																						300			0.794118
																																						310			0.8
																																						310			0.805882
																																						320			0.811765
																																						320			0.817647
																																						330			0.823529
																																						330			0.829412
																																						330			0.835294
																																						330			0.841176
																																						330			0.847059
																																						340			0.852941
																																						360			0.858824
																																						380			0.864706
																																						390			0.870588
																																						390			0.876471
																																						390			0.882353
																																						400			0.888235
																																						430			0.894118
																																						440			0.9
																																						450			0.905882
																																						450			0.911765
																																						470			0.917647
																																						480			0.923529
																																						480			0.929412
																																						510			0.935294
																																						540			0.941176
																																						580			0.947059
																																						620			0.952941
																																						640			0.958824
																																						720			0.964706
																																						890			0.970588
																																						890			0.976471
																																						940			0.982353
																																						960			0.988235
																																						1030			0.994118
																																						1190			1
																																						40				0.00502513
																																						50				0.0100503
																																						80				0.0150754
																																						80				0.0201005
																																						80				0.0251256
																																						90				0.0301508
																																						90				0.0351759
																																						90				0.040201
																																						100				0.0452261
																																						100				0.0502513
																																						110				0.0552764
																																						110				0.0603015
																																						110				0.0653266
																																						110				0.0703518
																																						120				0.0753769
																																						120				0.080402
																																						120				0.0854271
																																						120				0.0904523
																																						120				0.0954774
																																						120				0.100503
																																						120				0.105528
																																						130				0.110553
																																						130				0.115578
																																						130				0.120603
																																						130				0.125628
																																						130				0.130653
																																						130				0.135678
																																						130				0.140704
																																						130				0.145729
																																						140				0.150754
																																						140				0.155779
																																						140				0.160804
																																						140				0.165829
																																						140				0.170854
																																						140				0.175879
																																						140				0.180905
																																						140				0.18593
																																						140				0.190955
																																						140				0.19598
																																						140				0.201005
																																						140				0.20603
																																						140				0.211055
																																						150				0.21608
																																						150				0.221106
																																						150				0.226131
																																						150				0.231156
																																						150				0.236181
																																						150				0.241206
																																						150				0.246231
																																						150				0.251256
																																						150				0.256281
																																						150				0.261307
																																						150				0.266332
																																						150				0.271357
																																						150				0.276382
																																						150				0.281407
																																						150				0.286432
																																						150				0.291457
																																						160				0.296482
																																						160				0.301508
																																						160				0.306533
																																						160				0.311558
																																						160				0.316583
																																						160				0.321608
																																						160				0.326633
																																						160				0.331658
																																						160				0.336683
																																						170				0.341709
																																						170				0.346734
																																						170				0.351759
																																						170				0.356784
																																						170				0.361809
																																						170				0.366834
																																						170				0.371859
																																						170				0.376884
																																						170				0.38191
																																						170				0.386935
																																						170				0.39196
																																						170				0.396985
																																						170				0.40201
																																						180				0.407035
																																						180				0.41206
																																						180				0.417085
																																						180				0.422111
																																						180				0.427136
																																						180				0.432161
																																						180				0.437186
																																						190				0.442211
																																						190				0.447236
																																						190				0.452261
																																						190				0.457286
																																						190				0.462312
																																						190				0.467337
																																						190				0.472362
																																						190				0.477387
																																						200				0.482412
																																						200				0.487437
																																						200				0.492462
																																						200				0.497487
																																						200				0.502513
																																						200				0.507538
																																						200				0.512563
																																						200				0.517588
																																						200				0.522613
																																						210				0.527638
																																						210				0.532663
																																						210				0.537688
																																						210				0.542714
																																						210				0.547739
																																						210				0.552764
																																						220				0.557789
																																						220				0.562814
																																						220				0.567839
																																						220				0.572864
																																						220				0.577889
																																						220				0.582915
																																						230				0.58794
																																						230				0.592965
																																						230				0.59799
																																						230				0.603015
																																						230				0.60804
																																						230				0.613065
																																						230				0.61809
																																						240				0.623116
																																						240				0.628141
																																						240				0.633166
																																						240				0.638191
																																						250				0.643216
																																						250				0.648241
																																						250				0.653266
																																						250				0.658291
																																						250				0.663317
																																						250				0.668342
																																						250				0.673367
																																						250				0.678392
																																						250				0.683417
																																						250				0.688442
																																						250				0.693467
																																						250				0.698492
																																						260				0.703518
																																						260				0.708543
																																						260				0.713568
																																						260				0.718593
																																						270				0.723618
																																						270				0.728643
																																						270				0.733668
																																						270				0.738693
																																						270				0.743719
																																						270				0.748744
																																						270				0.753769
																																						280				0.758794
																																						290				0.763819
																																						290				0.768844
																																						290				0.773869
																																						290				0.778894
																																						290				0.78392
																																						300				0.788945
																																						300				0.79397
																																						300				0.798995
																																						300				0.80402
																																						310				0.809045
																																						310				0.81407
																																						320				0.819095
																																						320				0.824121
																																						320				0.829146
																																						320				0.834171
																																						330				0.839196
																																						330				0.844221
																																						340				0.849246
																																						350				0.854271
																																						350				0.859296
																																						370				0.864322
																																						390				0.869347
																																						390				0.874372
																																						400				0.879397
																																						400				0.884422
																																						410				0.889447
																																						420				0.894472
																																						420				0.899497
																																						430				0.904523
																																						450				0.909548
																																						470				0.914573
																																						480				0.919598
																																						480				0.924623
																																						510				0.929648
																																						530				0.934673
																																						550				0.939698
																																						570				0.944724
																																						580				0.949749
																																						580				0.954774
																																						640				0.959799
																																						720				0.964824
																																						730				0.969849
																																						780				0.974874
																																						820				0.9799
																																						820				0.984925
																																						830				0.98995
																																						890				0.994975
																																						960				1

## Sheet: Fgure 6
A:										B:												C:						D:										E:
															p24 (pg/ml)								NC02																C6				[C] p24 pg/mL		p24 pg
													Extra	Intra	Extra	Intra	Extra (2ml)	Intra (50ul)	Release (E/I)				CTRL	2B	KA	KR															Extra	Intra	Extra	Intra	Extra (2ml)	Intra (80ul)	Extra	Intra	Extra/intra
											NCO2	NI										1/5	12387	11890	1562	1208														NI
												GFP	0.936	0.273	26287.7	223760	52575.3	111880	0.469926	1		1/25	4211	5640	0	0													HXB	CTRL	0.221	0.149	311188	1.96714e+06	622377	157371	100	100	3.95483
												2B	1.117	0.282	42264.1	234134	84528.2	117067	0.722049	1.53652		*5	61935	59450	7810	6040														S2	0.162	0.349	215974	5.48118e+06	431947	438494	69.4028	278.637	0.985068
												KA	0.204	0.203	1080.53	152382	2161.06	76191.1	0.0283637	0.0603579		*25	105275	141000	0	0
												KR	0.189	0.062	970.764	33991.6	1941.53	16995.8	0.114236	0.243093		Moy	83605	100225	7810	6040													C8				[C] p24 pg/mL		p24 pg
																							1	1.19879	0.0934155	0.0722445															Extra	Intra	Extra	Intra	Extra (2ml)	Intra (80ul)	Extra	Intra	Extra/intra
															p24 (pg/ml)																									NI
													Extra	Intra	Extra	Intra	Extra (2ml)	Intra (50ul)	Release (E/I)				NC03																HXB	CTRL	0.099	0.224	9205.27	254020	18410.5	20321.6	100	100	0.905959
											NCO3	NI											CTRL	2B	KA	KR														S2	0.07	0.212	5889.64	237073	11779.3	18965.8	63.9811	93.3283	0.621079
												GFP	0.867	0.333	21516.1	292274	43032.3	146137	0.294465	1		1/5	14355	15128	2357	2326
												2B	1.061	0.322	36711	279093	73422	139547	0.526146	1.78679		1/25	5856	5215	0	0																Difference		p24 (pg/mL)		p24 (pg)		Release
												KA	0.193	0.174	1001.19	125592	2002.38	62796.1	0.031887	0.108288		*5	71775	75640	11785	11630																Intra	Extra	Intra	Extra	Intra (80ul)	Extra (2mL)	Brut	Normalisé
												KR	0.159	0.081	764.227	47840.6	1528.45	23920.3	0.0638978	0.216996		*25	146400	130375	0	0													C28	NI	siCTL
																						Moy	109088	103008	11785	11630														WT	siCTL	0.246	0.145	3.04209e+06	151693	243367	303386	1.24662	1
															p24 (pg/ml)								1	0.944265	0.108033	0.106612															siSMYD	0.247	0.1	3.06117e+06	95438.9	244893	190878	0.779432	0.625236
													Extra	Intra	Extra	Intra	Extra (2ml)	Intra (50ul)	Release (E/I)																				C30	NI	siCTL
											NCO4	NI											NC04																	WT	siCTL	0.39	0.224	6.03253e+06	267148	482602	534295	1.10711	1
												GFP	0.733	0.166	14039.9	117893	28079.8	58946.3	0.476363	1			CTRL	2B	KA	KR															siSMYD	0.382	0.195	5.85209e+06	222640	468167	445280	0.951113	0.859093
												2B	0.973	0.239	29102.2	187972	58204.5	93986	0.619289	1.30004		1/5	11688	13294	3615	2756
												KA	0.253	0.12	1518.53	78793.7	3037.06	39396.8	0.0770889	0.161828		Inf Brut	58440	66470	18075	13780
												KR	0.196	0.043	1023.11	20750.9	2046.21	10375.4	0.197217	0.414005			1	1.13741	0.309292	0.235797
															p24 (pg/ml)								NC05.1
													Extra	Intra	Extra	Intra	Extra (2ml)	Intra (50ul)	Release (E/I)				CTRL	2B	KR	KA
											NCO5,1	NI										1/5	49423	134452	7213	4952
												GFP	0.507	0.462	58894.6	481117	117789	240558	0.48965	1		1/25	14536	22392	4616	3722
												2B	0.786	0.627	167177	959709	334354	479855	0.696781	1.42302		*5	247115	672260	36065	24760
												KR	0.105	0.12	4779.75	54774.6	9559.5	27387.3	0.349049	0.712855		*25	363400	559800	115400	93050
												KA	0.091	0.103	4166.47	46771.6	8332.94	23385.8	0.356325	0.727714		Moy	305258	616030	75732.5	58905
																							1	2.01807	0.248094	0.192968
[truncated: 5 more columns]

## Sheet: Sup Figure 1
A:												B:										C:
																							Replicate	Inhibitor concentration (µM)	Condition	Area K6	Area K6me	Ratio K6me/(K6+K6me)	Normalisation	% activity (to EQ DMSO)
																							Monoplicate	20	EQ DMSO	5761344	654764	0.10205	0.0768373	100
																									LLY	6178290	137163	0.0217186	-0.00349413	0
																									BAY	6168285	159542	0.0252128	0	0			Mean	SD	SD
																							Duplicate		EQ DMSO	5520392	634521	0.103092	0.0763584	100		Ctrl	100	0	0
																									LLY	5941820	157311	0.0257924	-0.000941048	0		LLY 20	0	0	0
																									BAY	5874824	161368	0.0267334	0	0		LLY 4	15.9785	4.65488	4.65488
																							Triplicate		EQ DMSO	5495016	644210	0.104933	0.0770688	100		LLY 0,8	92.471	2.69834	2.69834
																									LLY	5856789	149802	0.0249396	-0.00292504	0		LLY 0,16	98.2779	2.21785	2.21785
																									BAY	5960786	170856	0.0278646	0	0		BAY 20	0	0	0
																							Monoplicate	4	EQ DMSO	6384876	744870	0.104474	0.0792608	100		BAY 4	9.58865	8.4429	8.4429
																									LLY	6077634	214324	0.0340632	0.0088504	11.1662		BAY 0,8	84.6345	2.45209	2.45209
																									BAY	7515009	194477	0.0252257	1.29139e-05	0.0162929		BAY 0,16	98.7868	1.04765	1.04765
																							Duplicate		EQ DMSO	5400609	687696	0.112954	0.0877408	100
																									LLY	5822318	239594	0.0395245	0.0143117	16.3114
																									BAY	5824779	220166	0.0364215	0.0112087	12.7748
																							Triplicate		EQ DMSO	5247363	693151	0.116682	0.0914692	100
																									LLY	5678013	260869	0.0439256	0.0187128	20.4581
																									BAY	5674305	235351	0.0398248	0.0146121	15.9748
																							Monoplicat	0.8	EQ DMSO	5902635	789501	0.117974	0.0927617	100
																									LLY	5567935	678198	0.108579	0.0833661	89.8713
																									BAY	5333548	604229	0.10176	0.0765474	82.5205
																							Duplicat		EQ DMSO	5247355	718871	0.12049	0.0952773	100
																									LLY	5229682	667156	0.113138	0.0879252	92.2834
																									BAY	5551333	675007	0.108412	0.0831988	87.3227
																							Triplicat		EQ DMSO	5284450	723017	0.120353	0.0951403	100
																									LLY	5364377	702836	0.115842	0.0906289	95.2582
																									BAY	5274686	620056	0.105188	0.0799752	84.0603
																							Monoplicat	0.16	EQ DMSO	6395231	881532	0.121143	0.0959307	100
																									LLY	5186136	689416	0.117336	0.0921236	96.0315
																									BAY	5193533	705007	0.119522	0.0943095	98.3101
																							Duplicat		EQ DMSO	5088212	729996	0.125467	0.100255	100
																									LLY	5102982	735234	0.125935	0.100722	100.466
																									BAY	5082354	729076	0.125456	0.100243	99.9881
																							Triplicat		EQ DMSO	5160101	746954	0.126451	0.101238	100
																									LLY	5055497	720674	0.124767	0.099554	98.3362
																									BAY	5097399	724803	0.124489	0.0992767	98.0623

## Sheet: Sup Figure 2
A:							B:													C:													D:										E:
													% alive			% death														CHMP2B siCtrl	CHMP2B siCHMP2B									CHMP2B K6me Siluc	CHMP2B K6me SiCHMP2B			SMYD2 WT CHMP2B WT	SMYD2 Y240A CHMP2B WT	SMYD2 WT CHMP2B K6A	SMYD2 Y240A CHMP2B K6A	SMYD2 WT CHMP2B K6R	SMYD2 Y240A CHMP2B K6R
												Ctrl	99	94	84	1	16	6												0.802897	0.903726									0.410681	1.55266			3645.85	1220.1	1275.37	2286.89	3198.37	1451.38
												DMSO	98	94	93	2	7	6												1.58374	0.747932									2.75747	0.241883			2721.66	827.657	1473.38	2231.63	35.015	1038.2
												0,5	97	98	97	3	3	2												1.09469	0.720416									0.735286	0.317654			3173.38	977.49	1579.21	2335.24	3351.44	1039.34
												1	99	96	87	1	13	4												0.888837	0.80288									0.454043	0.466645			3107.63	949.423	2091.07	2071.34	1957.84	655.501
												5	97	97	97	3	3	3												0.641525	0.905552									0.339766	0.430437			3585.95	764.874	2299.37	832.557	1379.28	702.893
												10	98	93	93	2	7	7												1.64669	0.977083									1.87616	0.273467			4822.63	1576.36	4523.44	2154.03	817.594	1690.45
												20	100	94	91	0	9	6												1.17512	0.884702									0.680366	0.0968478			4073.59	262.7	175.964	1252.61	920.649	1714.02
																														0.703589	0.605193									1.10267	0.343394			1264.2	1789.24	2743.26	1269.04	3931.08	597.192
																														0.647289	0.630376									0.454043	0.231324			3057.63	1774.84	3026.52	1837.49	2398.46	1228.35
																														0.564533	0.498211									0.806911	0.229935			3883.21	1030.23	3534.73	1397.92	2325.74	1068.78
																														1.23814	0.478747									1.73063	0.388227			3635.66	1007.41	2692.95	3950.09	930.314	822.417
																														1.15994	0.513287									0.651982	0.871529			3858.61	4017.81	2205.75	2135.73	1063.42	1571.48
																														0.618731	0.938431									1.59964	1.23711			7907.87	1534.52	1209.8	2444.38	837.554	1237.11
																														0.771858	0.234369									0.984846	0.502973			3652.9	1276.58	6255.45	1916.09	1596.22	929.006
																														1.4684	0.217689									1.25066	1.45786			6928.6	1735.37	4265.59	3560.14	1866.63	1348.74
																														0.742573	0.241487									0.891966	0.307311			7678.46	924.38	3907.53	3304.67	767.63	1223.86
																														0.563098	0.227095									1.73014	0.244274			4104.56	1242.8	3349.82	3751.47	1244.68	1191.74
																														0.540192	0.306262									1.74627	0.392258			9160.38	283.716	3713.88	2632.57	1160.84	804.543
																														0.654144	0.271109									0.750532	0.103531			5148.35	1027.38	549.594	732.977	1269.4	815.813
																														0.931574	0.420626									0.9386	0.38743			664.858	2854.87	690.826	1581.37	1052.72	1540.56
																														1.24005	0.486797									1.16441	0.587742			9852.23	817.259	907.079	1040.03	1235.52	682.392
																														1.21149	0.463977									1.07151	0.453608			3666.61	488.74	429.06	2713.41	1089.27	1536.21
																														1.25424	0.302317									0.643218	0.51203			1269.51	857.778	2211.3	1206.8	1103.61	734.02
																														1.20326	0.629159									1.4021	1.06841			8927.69	1747.49	3048.53	2991.19	1676.04	950.026
																														0.578202	0.30346									0.754995	1.06491			1772.48	1162.13	3117.62	902.88	3221.72	2394.51
																														0.899257	0.487911									0.804693	0.905883			14047	2132.67	1320.85	913.873	720.721	147.537
																														0.585348	0.471016									0.691964	0.491545			11810.6	634.172	1164.43	834.712	446.092	782.013
																														1.1831	0.404283									1.18675	0.517914			7516.7	901.809	2245.33	947.755	980.325	1894.38
																														0.67612	0.539894									0.773052	0.696781			5474.21	587.238	4882.64	1461.49	2394.65	2359.03
																														0.775087	0.370968									0.797423	0.466926			7013.26	1382.88	4187.15	2062.27	1703.9	2023.45
																														0.773551	0.360811									0.888939	0.524974			3464.23	2724.36	1365.5	1053.57	1292.67	4076.69
																														1.10597	0.38046									0.758104	0.706347			6352.3	2609.5	786.871	2302.58	1210.76	1274.08
																														1.71213	0.254903									0.712215	0.438952			1250.59	556.44	752.051	992.71	1639.81	2035.73
																														0.666309	0.575752									0.800704	0.3608			1945.84	1450.04	2057.38	1663.98	1087.73	507.615
																														0.987002	0.36816									0.631607	0.729485			5449.18	376.092	1108.2	1851.19	781.272	1019.23
																														0.831742	0.350193									0.813469	1.001			10078.9	790.183	715.4	3065.76	1616.65	1563.61
																														0.943345	0.46671									1.45618	0.489332			5371.05	871.572	1566.85	947.772	1644.13	1348.21
																														0.734971	0.310297									0.672545	0.540626			4105.6	2912.11	1517.78	1455.64	1224.87	1532.47
																														1.51983	0.315863									0.813127	0.507183			2795.31	2652.9	1358.92	2173.12	1601.81	2014.61
																														0.83159	0.522849									0.652382	0.427313			13267.7	1286.68	1626.04	4935.3	1716.14	2001.13
																														0.68478	0.37867									0.827839	0.488067			8713.05	707.43	1609.62	900.942	1945.39	836.503
																														0.678245	0.621703									1.0624	0.278859			1904.79	1677.71	681.767	1881.28	885.075	1593.14
																														0.685413	1.03674									0.715864	0.478303			7877.45	2776.14	262.982	1524.48	1592.32	656.401
																														0.9799	0.687302									0.762743	0.959232			2928.05	806.855	859.442	992.487	1183.27	1514.89
																														1.56833	0.614639									0.814742	0.526255			2676.46	602.178	2430.39	715.882		985.004
																														1.02791	1.09164									1.17328	0.640902			7968.12	2033.1	2181.97	2304.63		964.126
																														0.847159	0.323413									1.20212	0.550282			5771.69	1060.32	2324.41	1087.19		1228.15
																														1.4721	0.421739									1.91905	0.486919			4626.47	1005.93	1062.75	1350.98		1510.95
																														0.752983	0.465979									0.982498	0.336963			2945.96	794.275	1750.96	1636.91		1326.2
																														0.596022	0.270888									1.15743	0.574602			3046.34	2578.07	987.396	449.765		524.242
																														0.620836	0.532246									1.19079	0.605079			2178.22	501.753	719.731	3806.61		818.836
																														0.995434	0.304154									0.883145	0.445723			22809.7	1689.39	1381.86	458.877		1006.16
																														0.684162	0.472595									1.189	0.446872			5371.76	1666.46	1079.74	1822.77
																														0.982112	0.437912									2.20314	0.397493			11962	2650.77	1325.97	1859.42
																														1.61487	0.760996									0.8307	0.444625			14653.9	312.262	2264.96	1980.21
																														0.987996	0.290605									1.62074	0.441562			5972.12	3188.09	1058.98	1718.98
																														2.02848	0.556547									0.633426	0.554633			19594	2874.68	833.622	1396.3
																														1.074	0.296359									0.841628	0.428357			4665.59	2233.26	3419.78	1526.66
																														0.818081	0.287511									2.11265	0.48232			6681.05	1834.12	1514.24	1351.97
																														1.03708	0.299231									1.86895	0.467545			8062.83	2772.6	3005.15
																														1.4254	0.606667									0.830643	0.471756			12759.8	1777.56	2459.18
																														2.02848	0.35251									0.996218	1.01344			1644	1862.62	1334.59
																														1.10787	0.463096									1.54361	0.266782			6972.67	2014.59	2237.78
																														1.15219	0.439683									0.543758	0.668985			7181.27	1917.05	1402.18
																														1.12234	0.364097									0.580307	0.467863			10253.5	4890.09	1915.36
																														0.918623	0.815895									0.666059	0.528739			5884.53	2137.74	2354.75
																														1.70331	0.268323									0.769719	0.183985			6153.59	1313.55	1609.78
																														1.21496	0.25782									0.651648	0.530936			11276	1728.25	1439.74
																														1.06882	0.584285									0.612517	0.458167			9603.92	2113.65	1351.41
																														0.829865	0.2157									0.75107	0.237994			3723.37	1829.64	1262.03
																														0.613196	0.384478									0.798327	0.254646			3776.41	1872.62	1166.61
																														1.017	0.39046									0.85319	0.385194			5917.98	2998.87	822.615
																														0.92588	0.224892									1.08609	0.466488			12907.7	3857.79	1420.95
																														0.593941	0.369698									0.560454	0.43791			11283.2	3194.07	2075.55
																														0.583126	0.306824									0.382225	0.379628			6608.36		1785.58
																														0.730316	0.703281									0.700709	0.54769			3709.05		2423.94
																														0.831463	0.561615									0.801636	0.575015			3476.04		2529.36
																														0.502978	0.385066									1.87548	0.43623			1638.57
																														0.563464	0.771681									0.971632	0.156364			5726.72
																														1.52636	0.465615									1.40089	0.427476			5093.42
																														0.699201	0.954289									0.696263	0.50372			1756.03
																														1.61348	0.43051									0.609875	0.543112			9141.64
																														1.02613	0.780808									0.791259	0.648328			4419.28
																														1.18602	0.486616									0.709438	0.457437			7100.97
																														0.841656	0.622913									1.29384	0.230285			9463.86
																														1.16549	1.23153									0.86599	0.339695			14716.1
																														0.951433	0.472287									0.826158	0.452951			1711.24
																														1.08153	0.574855									1.08481	0.507182			2686.18
																														0.594572	0.755725									1.36041	0.163766			1960.53
																														0.446465	0.499045									1.68334	0.726278			2928.09
																														0.969958	0.258495									1.35522	0.362698			3130.53
																														0.934782	0.303399									0.707691	0.387321			5177.27
																														0.455558	0.26903									1.78694	0.921128			2620.71
																														1.02609	0.347125									0.866776	0.315771			5469.03
																														1.07028	0.382469									2.46245	0.187458			3474.14
																														1.25536	0.249929									1.3813	0.303085			3762.19
																														1.26322	0.330292									0.568057	0.411293			9368.45
																														1.31976	0.383907									0.715757	0.707312			4148.25
																														1.30261	0.298014									0.904087	0.433583			5161.44
																														1.34411	0.312339									0.957492	0.250013			8734.7
																														1.08794	0.303696									0.89405	0.798513			4837.51
																														1.63814	0.3691									0.73709	0.740427
																														1.13839	0.438936									0.770635	0.365866
																														1.23163	0.414208									1.68832	0.444239
																														1.75241	0.373717									1.01448	0.462461
																														1.14047	0.41884									1.33068	0.419799
																														1.11597	0.248227									0.905199	0.549543
																														1.473	0.423047									1.13777	0.425026
																														1.4246	0.490296									1.46843	0.392614
																														1.42633	0.54612									0.46976	0.455174
																														0.727023	0.46689									0.495421	0.69386
																														1.31976	0.389945									0.624799	0.500143
																														1.55384	0.298306									0.648345	0.846879
																														1.16255	0.321191									0.482909	0.387273
																														1.60826	0.267131									0.548472	0.623928
																														1.42633	0.342015									0.534346	0.594777
																														0.679641	0.348137									0.871799	0.631098
																														1.38458	0.483263										0.910691
																														0.824524	1.05897										0.481202
																														1.51697	0.706084										0.601098
																														0.890806	0.740423										0.912192
																														0.870331	0.521505										0.687345
																														1.00312	0.504587										0.875684
																														1.14164	0.350409										0.392212
																														0.619588	0.289977										0.555976
																														0.322279	0.271911										0.544745
																														0.52444	0.326518										0.429238
																														0.322759	0.319125										0.762355
																														0.55951	0.285341										0.827145
																														0.878741	0.628554										0.672093
																														0.543804	0.247375										0.504967
																														0.470575	0.244176										0.485528
																														0.978908	0.274018										0.601585
																														0.921979	0.315324										0.514474
																														1.0496											0.824636
																														0.501424											0.928616
																														0.39679											0.882918
																														1.41013											0.528326
																														1.57302											0.656365
																														1.1526											0.66756
																														1.63973											0.842165
																														1.55648											0.618761
																														1.01882											0.733809
																														0.493005											0.842408
																														1.3311											0.883496
																														0.428311											1.26871
																														0.857978											0.484086
																														0.625359											0.598565
																														0.556759											1.14003
																														0.434732											0.552389
																														0.696419											0.492823
																														0.814615											1.54115
																														0.746684											1.52071
																														0.659255											1.29026
																														0.992941											0.560302
																														0.633719											0.60326
																														1.16703											0.592573
																														0.629426											0.391659
																														1.79521											1.30762
																														0.634134											0.808099
																														0.825171											0.788013
																														1.1074											1.12572
																														1.30069
																														1.01494
																														2.06191
																														1.46958
																														1.28986
																														1.56298
																														0.928217
																														1.17297
																														0.787311
																														0.75727
																														0.853028
																														0.600937
																														0.609005
																														0.6153
																														0.976985
																														1.94611
																														2.13321
																														1.17235
																														0.760217
																														0.969469
																														1.2662
																														1.22371
																														1.1294
																														0.8855
																														1.62828
																														1.38632
																														1.69195
																														0.623916
																														1.10368
																														0.646954
																														0.924949
																														0.790172
																														0.641413
																														0.99504
																														0.912935
																														1.35606
																														1.03141
																														1.39801
																														1.90185
																														0.979409
																														1.86539
																														1.10943
																														1.45292
																														1.37037
																														1.09768
																														0.93551
																														0.642549
																														1.23611
																														0.843869
																														0.947537
																														0.761437
																														0.698389
																														0.535507
																														0.565632
																														0.530593
																														1.18473
																														0.781038
																														0.720923
																														0.681724
																														0.843946
																														0.627867
																														0.751698
																														0.624943
																														0.680528
																														0.784448
																														0.540037
																														0.62672
																														0.356954

## Sheet: Sup Figure 3
A:														B:													C:									D:													E:
																								CHMP2B WT exo/endo	CHMP2B K6A clone 2 exo/endo				CHMP2B WT			CHMP2B K6A Clone 1														CHMP2B WT exo/endo	CHMP2B K6A clone 2 exo/endo
																								2.23894	2.49734			No	0.188119	0.126214	0.150943	0.240385	0.179245	0.201923												3.18868	4.53674
																								1.36655	1.04437			Rings	0.346535	0.417476	0.40566	0.461538	0.462264	0.509615												1.03783	1.31802
																								1.16	1.94498			Arms	0.465347	0.456311	0.443396	0.298077	0.358491	0.288462												1.1875	0.92953
[truncated: 130 more columns]

## Sheet: Sup Figure 4
A:												B:																						C:								D:
																											siCtrl			siSMYD2
																										No (%)	15	17.0732	15	12.5	12.5	19.5652
																										Rings (%)	42.5	43.9024	40	52.5	52.5	47.8261
																										Arms (%)	42.5	39.0244	45	35	35	32.6087

[truncated: 2 more sheets: Sup Figure 5, Sup Figure 6]
